# Supplementary material for: Planarian stem cells sense the identity of the missing pharynx to launch its targeted regeneration
Source: eLife. 2021 Jun 22;10:e68830. doi: 10.7554/eLife.68830 (PMC8219383; doi:10.7554/eLife.68830)
Supplement: Figure 5—source data 1. [file elife-68830-fig5-data1.zip]

Archive with 10 entries (9 files):
- Figure 5-source data 1/
- __MACOSX/._Figure 5-source data 1
- Figure 5-source data 1/.DS_Store
- __MACOSX/Figure 5-source data 1/._.DS_Store
- Figure 5-source data 1/Figure 5A raw (pERK).tif
- __MACOSX/Figure 5-source data 1/._Figure 5A raw (pERK).tif
- Figure 5-source data 1/Figure 5A raw (tubulin).tif
- __MACOSX/Figure 5-source data 1/._Figure 5A raw (tubulin).tif
- Figure 5-source data 1/Figure 5A_source data.ai
- __MACOSX/Figure 5-source data 1/._Figure 5A_source data.ai
