# Supplementary material for: Planarian stem cells sense the identity of the missing pharynx to launch its targeted regeneration
Source: eLife. 2021 Jun 22;10:e68830. doi: 10.7554/eLife.68830 (PMC8219383; doi:10.7554/eLife.68830)
Supplement: Figure 5—figure supplement 1—source data 2. [file elife-68830-fig5-figsupp1-data2.zip]

Archive with 10 entries (9 files):
- Figure 5-Supp 1-source data 2/
- __MACOSX/._Figure 5-Supp 1-source data 2
- Figure 5-Supp 1-source data 2/Figure 5_S1E raw (pERK).tif
- __MACOSX/Figure 5-Supp 1-source data 2/._Figure 5_S1E raw (pERK).tif
- Figure 5-Supp 1-source data 2/.DS_Store
- __MACOSX/Figure 5-Supp 1-source data 2/._.DS_Store
- Figure 5-Supp 1-source data 2/S5_1_western.ai
- __MACOSX/Figure 5-Supp 1-source data 2/._S5_1_western.ai
- Figure 5-Supp 1-source data 2/Figure 5_S1E raw (tubulin).tif
- __MACOSX/Figure 5-Supp 1-source data 2/._Figure 5_S1E raw (tubulin).tif
